# Supplementary material for: Genome-Wide Identification and Characterization of Growth Regulatory Factor Gene Family in Helianthus annuus and Functional Analysis of HaGRF2c
Source: Plants (Basel). 2025 Nov 14;14(22):3484. doi: 10.3390/plants14223484 (PMC12656601; doi:10.3390/plants14223484)
Supplement: Supplementary file 1 [file plants-14-03484-s001.zip › Supplementary File.xlsx]

## Sheet: Sheet1
Table S1. Accession numbers of GRF gene IDs of Arabidopsis, O. sativa, S. lycopersicum, Z. mays, and G. max.
Arabidopsis		O. sativa		S. lycopersicum		Z. mays		G. max
AtGRF1	At2G22840.1	OsGRF1	LOC_Os02g53690.1	SlGRF1	Sl-transcript:Solyc12g096070.2.1	ZmGRF1	Zm00001d017742	GmGRF1	Glyma.01G148600
AtGRF2	At4G37740.1	OsGRF2	LOC_Os06g10310.1	SlGRF2	Sl-transcript:Solyc08g005430.3.1	ZmGRF2	Zm00001d007465	GmGRF2	Glyma.01G234400
AtGRF3	At2G36400.1	OsGRF3	LOC_Os04g51190.1	SlGRF3	Sl-transcript:Solyc08g075950.2.1	ZmGRF3	Zm00001d052112	GmGRF3	Glyma.03G192200
AtGRF4	At3G52910.1	OsGRF4	LOC_Os02g47280.1	SlGRF4	Sl-transcript:Solyc07g041640.3.1	ZmGRF4	Zm00001d006348	GmGRF4	Glyma.04G230600
AtGRF5	At3G13960.1	OsGRF5	LOC_Os06g02560.1	SlGRF5	Sl-transcript:Solyc04g077510.3.1	ZmGRF5	Zm00001d026240	GmGRF5	Glyma.06G134600
AtGRF6	At2G06200.2	OsGRF6	LOC_Os03g51970.1	SlGRF6	Sl-transcript:Solyc02g092070.3.1	ZmGRF6	Zm00001d002429	GmGRF6	Glyma.07G038400
AtGRF7	At5G53660.1	OsGRF7	LOC_Os12g29980.1	SlGRF7	Sl-transcript:Solyc08g083230.2.1	ZmGRF7	Zm00001d037117	GmGRF7	Glyma.09G068700
AtGRF8	At4G24150.1	OsGRF8	LOC_Os11g35030.1	SlGRF8	Sl-transcript:Solyc03g082430.1.1	ZmGRF8	Zm00001d013555	GmGRF8	Glyma.09G212500
AtGRF9	At2G45480.3	OsGRF9	LOC_Os03g47140.1	SlGRF9	Sl-transcript:Solyc08g068760.1.1	ZmGRF9	Zm00001d018260	GmGRF9	Glyma.10G067200
		OsGRF10	LOC_Os02g45570.1	SlGRF10	Sl-transcript:Solyc01g091540.2.1	ZmGRF10	Zm00001d021362	GmGRF10	Glyma.11G008500
		OsGRF11	LOC_Os07g28430.1	SlGRF11	Sl-transcript:Solyc09g009200.2.1	ZmGRF11	Zm00001d000238	GmGRF11	Glyma.11G110700
		OsGRF12	LOC_Os04g48510.1	SlGRF12	Sl-transcript:Solyc10g083510.2.1	ZmGRF12	Zm00001d045533	GmGRF12	Glyma.11G208800
				SlGRF13	Sl-transcript:Solyc08g079800.3.1	ZmGRF13	Zm00001d033396	GmGRF13	Glyma.12G014700
						ZmGRF14	Zm00001d035965	GmGRF14	Glyma.13G109500
						ZmGRF15	Zm00001d051456	GmGRF15	Glyma.15G176500
						ZmGRF16	Zm00001d033876	GmGRF16	Glyma.16G007600
						ZmGRF17	Zm00001d013346	GmGRF17	Glyma.17G050200
								GmGRF18	Glyma.17G232600
								GmGRF19	Glyma.17G232700
								GmGRF20	Glyma.19G192700
								GmGRF21	Glyma.U028600
								GmGRF22	Glyma.U028700

## Sheet: Sheet2
Table S2. Motif consensus of HaGRFs.
Motif	Motif Consensus
1	GKMDPEPGRCRRTDGKKWRCSRDAVPDQKYCERHMHRGRNRSRKPVETQS
2	PFTATQWZELEHQALIYKYMVAGVPVPPDLLLPIRKS
3	PGGPLGEALNSGTSS
4	FGWGSFQMGFG
5	QHILRPFFDDWPR

## Sheet: Sheet3
Table S3. Secondary structures for the HaGRFs and AtGRFs.
	α-helix (%)	Extended strand (%)	β-turn (%)	Random coil (%)
HaGRF1a	0.1612	0.0939	0.0265	0.7184
HaGRF1b	0.1872	0.1823	0.0345	0.5961
HaGRF2a	0.2771	0.0873	0.0452	0.5904
HaGRF2b	0.1575	0.122	0.0157	0.7047
HaGRF2c	0.1369	0.1171	0.0179	0.7282
HaGRF3	0.2429	0.0619	0.0667	0.6286
HaGRF5a	0.2117	0.1442	0.0337	0.6104
HaGRF5b	0.3399	0.1133	0.0493	0.4975
HaGRF5c	0.1592	0.1141	0.039	0.6877
HaGRF5d	0.1821	0.0988	0.0432	0.6759
HaGRF6a	0.196	0.0852	0.0341	0.6847
HaGRF6b	0.1831	0.1014	0.0479	0.6676
HaGRF8a	0.1398	0.118	0.0248	0.7174
HaGRF8b	0.1327	0.1698	0.0648	0.6327
HaGRF8c	0.1538	0.1231	0.0385	0.6846
HaGRF8d	0.1324	0.1239	0.0113	0.7324
HaGRF9	0.3935	0.1161	0.0968	0.3935
Average	0.199235	0.116024	0.0405824	0.644165
AtGRF1	0.1264	0.1208	0.0151	0.7377
AtGRF2	0.1757	0.1047	0.0112	0.7084
AtGRF3	0.2462	0.1206	0.0302	0.603
AtGRF4	0.2026	0.1132	0.0184	0.6658
AtGRF5	0.2015	0.1461	0.0378	0.6146
AtGRF6	0.2226	0.159	0.0601	0.5583
AtGRF7	0.1836	0.1589	0.0712	0.5863
AtGRF8	0.1765	0.1744	0.0365	0.6126
AtGRF9	0.1369	0.1392	0.0302	0.6937
Average	0.185778	0.137433	0.0345222	0.642267

## Sheet: Sheet4
Table S4. Duplication types in GRFs.
Gene name	Gene ID	Duplication type
HaGRF1a	HanXRQr2_Chr05g0196271	Dispersed
HaGRF1b	HanXRQr2_Chr01g0028371	Dispersed
HaGRF2a	HanXRQr2_Chr15g0718821	Dispersed
HaGRF2b	HanXRQr2_Chr11g0469341	WGD or Segmental
HaGRF2c	HanXRQr2_Chr09g0395961	WGD or Segmental
HaGRF3	HanXRQr2_Chr03g0125511	WGD or Segmental
HaGRF5a	HanXRQr2_Chr09g0417451	Dispersed
HaGRF5b	HanXRQr2_Chr10g0465971	WGD or Segmental
HaGRF5c	HanXRQr2_Chr12g0521141	WGD or Segmental
HaGRF5d	HanXRQr2_Chr06g0260061	WGD or Segmental
HaGRF6a	HanXRQr2_Chr03g0125451	Proximal
HaGRF6b	HanXRQr2_Chr13g0600651	WGD or Segmental
HaGRF8a	HanXRQr2_Chr03g0127921	WGD or Segmental
HaGRF8b	HanXRQr2_Chr13g0603261	WGD or Segmental
HaGRF8c	HanXRQr2_Chr06g0242221	WGD or Segmental
HaGRF8d	HanXRQr2_Chr07g0284291	WGD or Segmental
HaGRF9	HanXRQr2_Chr02g0071791	WGD or Segmental
AtGRF1	At2G22840.1	WGD or Segmental
AtGRF2	At4G37740.1	WGD or Segmental
AtGRF3	At2G36400.1	Dispersed
AtGRF4	At3G52910.1	Dispersed
AtGRF5	At3G13960.1	Dispersed
AtGRF6	At2G06200.2	WGD or Segmental
AtGRF7	At5G53660.1	WGD or Segmental
AtGRF8	At4G24150.1	WGD or Segmental
AtGRF9	At2G45480.3	WGD or Segmental
OsGRF1	LOC_Os02g53690.1	Dispersed
OsGRF2	LOC_Os06g10310.1	Dispersed
OsGRF3	LOC_Os04g51190.1	Dispersed
OsGRF4	LOC_Os02g47280.1	Dispersed
OsGRF5	LOC_Os06g02560.1	Dispersed
OsGRF6	LOC_Os03g51970.1	WGD or Segmental
OsGRF7	LOC_Os12g29980.1	Dispersed
OsGRF8	LOC_Os11g35030.1	Dispersed
OsGRF9	LOC_Os03g47140.1	Dispersed
OsGRF10	LOC_Os02g45570.1	Dispersed
OsGRF11	LOC_Os07g28430.1	Dispersed
OsGRF12	LOC_Os04g48510.1	Dispersed
SlGRF1	Sl-transcript:Solyc12g096070.2.1	Dispersed
SlGRF2	Sl-transcript:Solyc08g005430.3.1	Dispersed
SlGRF3	Sl-transcript:Solyc08g075950.2.1	WGD or Segmental
SlGRF4	Sl-transcript:Solyc07g041640.3.1	WGD or Segmental
SlGRF5	Sl-transcript:Solyc04g077510.3.1	WGD or Segmental
SlGRF6	Sl-transcript:Solyc02g092070.3.1	WGD or Segmental
SlGRF7	Sl-transcript:Solyc08g083230.2.1	WGD or Segmental
SlGRF8	Sl-transcript:Solyc03g082430.1.1	WGD or Segmental
SlGRF9	Sl-transcript:Solyc08g068760.1.1	Dispersed
SlGRF10	Sl-transcript:Solyc01g091540.2.1	WGD or Segmental
SlGRF11	Sl-transcript:Solyc09g009200.2.1	Dispersed
SlGRF12	Sl-transcript:Solyc10g083510.2.1	Dispersed
SlGRF13	Sl-transcript:Solyc08g079800.3.1	WGD or Segmental

## Sheet: Sheet5
Table S5. Ka and Ks values for the duplicated gene pairs.
Seq_1	Seq_2	Ka	Ks	Ka_Ks	EffectiveLen	AverageS-sites	AverageN-sites	cN	cS	pN	pS	Note
HaGRF2b	HaGRF2c	0.112957	0.549192	0.205678	1389	328.083	1060.92	111.25	127.75	0.104862	0.389383
HaGRF8b	HaGRF8a	0.185598	0.72233	0.256944	903	205.583	697.417	114.667	95.3333	0.164416	0.463721
HaGRF6b	HaGRF3	0.639811	1.93935	0.32991	552	134.583	417.417	179.667	93.3333	0.430425	0.693498
HaGRF8b	HaGRF8c	0.34724	0.88394	0.392832	906	203.833	702.167	195.167	105.833	0.277949	0.519215
HaGRF8b	HaGRF8d	0.380345	1.45341	0.261692	777	172.25	604.75	180.417	110.583	0.298333	0.641993
HaGRF8a	HaGRF8d	0.385373	1.15073	0.334896	750	163.75	586.25	176.667	96.3333	0.30135	0.588295
HaGRF8c	HaGRF8d	0.362293	1.00243	0.361416	906	198.333	707.667	203.333	109.667	0.287329	0.552941
HaGRF5b	HaGRF5c	0.245903	0.791949	0.310504	534	114.667	419.333	87.9167	56.0833	0.209658	0.489099
HaGRF5b	HaGRF5d	0.268349	0.972686	0.275885	519	109.333	409.667	92.4167	59.5833	0.22559	0.54497
HaGRF5b	ATGRF6	0.47267	2.88136	0.164044	480	106.167	373.833	131.083	77.9167	0.350646	0.733909
HaGRF2b	ATGRF1	0.389371	2.40886	0.161641	1302	313.75	988.25	300.167	225.833	0.303736	0.719788
HaGRF2b	ATGRF2	0.398085	2.31224	0.172164	1299	309.167	989.833	305.75	221.25	0.30889	0.715633
HaGRF5c	ATGRF6	0.39516	1.74961	0.225856	669	144.583	524.417	161.083	97.9167	0.307167	0.677233
HaGRF8b	ATGRF8	0.595155	4.32858	0.137494	825	187.25	637.75	262	140	0.410819	0.747664
HaGRF8c	ATGRF8	0.505734	1.48095	0.341494	990	225.917	764.083	281.083	145.917	0.36787	0.645887
HaGRF8c	ATGRF7	0.676494	2.4625	0.274719	939	211.833	727.167	324.083	152.917	0.44568	0.721873
HaGRF2c	ATGRF1	0.370684	NaN	NaN	1299	313.167	985.833	288.333	236.667	0.292477	0.755721
HaGRF2c	ATGRF2	0.402844	3.77202	0.106798	1308	309.917	998.083	311.083	230.917	0.311681	0.745093
HaGRF2b	OsGRF6	0.410292	NaN	NaN	1035	246	789	249.333	195.667	0.316012	0.795393
HaGRF2b	SlGRF5	0.420186	2.70994	0.155053	1443	332.75	1110.25	357.167	242.833	0.321699	0.729777
HaGRF5c	SlGRF4	0.241209	0.982769	0.245438	912	201.75	710.25	146.5	110.5	0.206265	0.547708
HaGRF1a	SlGRF5	0.437735	2.61915	0.167128	987	231.833	755.167	250.417	168.583	0.331605	0.727175
HaGRF9	SlGRF13	0.499684	2.52992	0.19751	420	94	326	118.917	68.0833	0.364775	0.724291
HaGRF6a	SlGRF3	0.282304	1.58926	0.177632	1029	237.667	791.333	186.167	156.833	0.235257	0.659888
HaGRF8c	SlGRF8	0.534435	2.40852	0.221894	909	206.083	702.917	268.667	148.333	0.382217	0.719774
HaGRF5d	SlGRF4	0.322778	1.58931	0.203093	873	188.667	684.333	179.5	124.5	0.262299	0.659894
HaGRF8c	SlGRF7	0.482546	2.52334	0.191233	1062	233.75	828.25	294.75	169.25	0.355871	0.724064
HaGRF8d	SlGRF7	0.550112	1.36522	0.402949	975	213.333	761.667	296.917	134.083	0.389825	0.628516
HaGRF8a	SlGRF7	0.489689	1.37396	0.356405	885	198.833	686.167	246.75	125.25	0.359607	0.629925
HaGRF2c	SlGRF6	0.376744	1.53474	0.245478	1356	323.333	1032.67	305.833	211.167	0.296159	0.653093
HaGRF2b	SlGRF6	0.350963	2.37599	0.147712	1302	312.833	989.167	277.25	224.75	0.280286	0.718434
HaGRF2c	SlGRF5	0.471528	2.11521	0.222923	1422	332.833	1089.17	381.25	234.75	0.350038	0.705308
HaGRF5b	SlGRF4	0.284802	1.61739	0.176087	528	112.333	415.667	98.5	74.5	0.236969	0.663205
HaGRF8b	SlGRF7	0.435286	1.61933	0.268806	888	197.333	690.667	228.083	130.917	0.330236	0.663429

## Sheet: Sheet6
Table S6. Gene ontology annotations of the HaGRFs.
Names	GO term
HaGRF1a、HaGRF1b、HaGRF2a、HaGRF2b、HaGRF2c、HaGRF3、HaGRF6a、HaGRF6b、HaGRF5c、HaGRF5d、HaGRF8a、HaGRF8b、 HaGRF8c、HaGRF8d、HaGRF9	GO:0005524	[molecular_function]	ATP binding
	GO:0005634	[CELLULAR COMPONENT]	nucleus
	GO:0006355	[BIOLOGICAL PROCESS]	regulation of transcription, DNA-templated
	GO:0032502	[BIOLOGICAL PROCESS]	developmental process
HaGRF5a、HaGRF5b	GO:0005524	[molecular_function]	ATP binding
	GO:0005634	[CELLULAR COMPONENT]	nucleus
	GO:0006355	[BIOLOGICAL PROCESS]	regulation of transcription, DNA-templated
	GO:0048366	[BIOLOGICAL PROCESS]	leaf development
HaGRF5a	GO:0016021	[CELLULAR COMPONENT]	integral component of membrane

## Sheet: Sheet7
Table S7. Distributions of cis-acting elements in all HaGRFs.
	ABRE (cis-acting element involved in the abscisic acid responsiveness)	O2-site (cis-acting regulatory element involved in zein metabolism regulation)	P-box (gibberellin-responsive element)	TATC-box (cis-acting element involved in gibberellin-responsiveness)	TGA-element (auxin-responsive element)	TGACG-motif (cis-acting regulatory element involved in the MeJA-responsiveness)	TCA-element (cis-acting element involved in salicylic acid responsiveness)	AuxRR-core (cis-acting regulatory element involved in auxin responsiveness)	CGTCA-motif (cis-acting regulatory element involved in the MeJA-responsiveness)	GARE-motif (gibberellin-responsive element)	ARE (cis-acting regulatory element essential for the anaerobic induction)	DRE (cis-acting element involved in dehydration, low-temp, salt stresses)	LTR (cis-acting element involved in low-temperature responsiveness)	MBS (MYB binding site involved in drought-inducibility)	TC-rich repeats (cis-acting element involved in defense and stress responsiveness)	MBSI (MYB binding site involved in flavonoid biosynthetic genes regulation)	MRE (MYB binding site involved in light responsiveness)	MYB (Stress responsiveness)	MYC (Water stress and dehydration responsiveness)	CAT-box (cis-acting regulatory element related to meristem expression)	Circadian (cis-acting regulatory element involved in circadian control)	AACA_motif (involved in endosperm-specific negative expression)	MSA-like (cis-acting element involved in cell cycle regulation)	HD-Zip 1 (element involved in differentiation of the palisade mesophyll cells)	RY-element (cis-acting regulatory element involved in seed-specific regulation)	WUN-motif (wound-responsive element)	motif I (cis-acting regulatory element root specific)	AAAC-motif (light responsive element)	ACE (cis-acting element involved in light responsiveness)	AE-box (part of a module for light response)	ATC-motif (part of a conserved DNA module involved in light responsiveness)	ATCT-motif (part of a conserved DNA module involved in light responsiveness)	Box II (part of a light responsive element)	Box 4 (part of a conserved DNA module involved in light responsiveness)	G-Box (cis-acting regulatory element involved in light responsiveness)	GA-motif (part of a light responsive element)	GATA-motif (part of a light responsive element)	GATT-motif (part of a light responsive element)	GT1-motif (light responsive element)	I-box (part of a light responsive element)	Sp1 (light responsive element)	TCCC-motif (part of a light responsive element)	TCT-motif (part of a light responsive element)	chs-CMA2a (part of a light responsive element)	chs-Unit 1 m1 (part of a light responsive element)	CAAT-box (common cis-acting element in promoter and enhancer regions)	TATA-box (core promoter element around -30 of transcription start)
HaGRF1a	2	1	0	0	0	0	1	0	1	0	5	0	0	0	0	0	0	3	7	0	0	1	0	0	0	0	0	0	0	0	0	0	0	1	2	1	1	0	2	0	2	0	0	0	0	11	32
HaGRF1b	0	0	1	0	0	2	0	0	2	0	0	0	0	0	0	0	2	0	3	1	0	0	0	0	0	0	0	0	0	0	0	0	0	0	0	1	0	0	1	0	0	0	0	0	0	10	52
HaGRF2a	4	4	0	1	0	3	0	0	3	0	4	0	0	0	0	0	1	4	7	0	0	0	0	0	0	0	0	0	0	0	0	0	0	1	5	0	0	0	2	1	0	0	0	0	0	16	17
HaGRF2b	2	0	0	0	1	4	0	0	4	0	3	0	3	0	0	0	0	0	5	0	0	0	0	0	0	0	0	0	0	0	0	1	0	1	2	2	0	0	0	0	0	0	0	0	0	7	41
HaGRF2c	7	0	1	0	1	3	1	0	3	0	2	2	0	0	0	0	0	4	1	0	0	0	1	0	0	0	0	0	0	0	0	0	0	1	7	0	0	0	0	0	1	1	0	0	0	8	27
HaGRF3	1	1	1	0	0	0	0	0	0	1	2	0	1	1	1	0	1	7	5	0	0	0	0	0	0	1	0	0	0	0	0	0	0	0	3	0	1	0	3	0	0	0	2	1	0	9	35
HaGRF5a	0	1	0	0	2	0	0	0	0	0	1	0	0	1	0	0	0	0	2	0	0	0	0	0	0	0	0	0	0	1	0	0	0	0	1	0	1	0	0	2	0	1	0	0	0	7	43
HaGRF5b	4	2	0	0	0	0	0	0	0	0	0	0	1	0	0	1	0	4	1	0	0	0	0	0	0	0	0	0	0	0	0	0	0	0	5	0	1	0	3	0	0	0	0	0	0	9	19
HaGRF5c	2	0	1	0	2	0	0	1	0	0	3	0	2	1	0	0	0	6	4	3	0	0	0	0	0	0	0	1	0	0	1	0	0	2	3	3	0	0	6	0	1	0	1	0	0	8	30
HaGRF5d	0	0	0	0	1	1	0	0	0	1	1	0	0	0	0	1	0	3	2	0	0	0	0	1	0	0	0	0	1	0	1	0	0	2	0	0	0	0	3	0	0	0	0	1	0	6	40
HaGRF6a	2	0	1	0	1	2	0	0	2	0	1	0	2	1	1	0	1	1	2	1	0	0	0	0	0	0	1	0	0	1	0	0	0	0	2	0	0	0	2	0	1	1	1	0	0	10	12
HaGRF6b	0	2	0	1	0	0	0	0	0	0	2	0	0	1	0	0	0	3	7	0	0	0	0	1	0	0	0	0	0	0	0	0	0	0	0	0	1	0	2	0	0	0	1	0	0	19	29
HaGRF8a	0	0	0	0	0	1	0	0	1	0	2	0	0	0	0	1	0	2	3	0	0	0	0	0	1	0	0	0	0	1	0	0	0	0	1	0	2	0	1	1	1	0	1	1	0	10	28
HaGRF8b	1	0	1	0	0	1	1	0	1	0	1	0	0	0	1	0	0	3	1	0	0	0	1	0	0	0	0	0	0	0	0	0	1	0	1	0	0	0	0	0	1	0	1	1	0	12	28
HaGRF8c	1	0	0	0	0	0	0	0	0	0	3	0	0	1	0	0	0	6	7	0	0	1	0	0	0	0	0	0	0	0	0	0	0	2	0	0	0	0	4	0	0	0	4	0	0	15	21
HaGRF8d	4	0	0	0	1	1	0	0	1	0	0	0	1	1	0	0	0	5	2	0	0	0	0	0	0	0	0	0	0	0	0	0	0	1	4	0	0	1	1	1	0	0	1	0	0	8	40
HaGRF9	1	0	0	0	2	0	0	0	0	1	2	0	0	0	2	0	0	4	2	1	1	0	0	0	0	0	0	0	0	0	0	0	0	0	0	0	1	0	0	0	0	0	1	0	1	9	41

## Sheet: Sheet8
	Table S8. Sequences of primers.
	Gene	Accession numbers	Forward primer(5’-3’)	Reverse primer(5’-3’)
	HaGRF2c-qRT-PCR	HanXRQr2_Chr09g0395961	GGAAGAAATGGAGGTGCT	TGATGGGAGTCTGCGTGT
	HaGRF6a-qRT-PCR	HanXRQr2_Chr03g0125451	GAGGGCTGTAACGATGGA	GTTGACTTGGCTTTGACC
	HaGRF3-qRT-PCR	HanXRQr2_Chr03g0125511	ACAGGTGGAGGGTATTGG	CAGGCTTTCTTGAACGATT
	HaGRF5c-qRT-PCR	HanXRQr2_Chr12g0521141	GGAACCACTGGCTATGAA	GGAAGAAATCACGAGCAG
	HaGRF8c-qRT-PCR	HanXRQr2_Chr06g0242221	CAAGAAAGCCTGTGGAAA	CCTGCCGAATCTAACTGA
	Actin-qRT-PCR	HanXRQr2_Chr15g0703501	GTATTGTCAGCAACTGGGATGA	ATGGTGCCTCAGTGAGAAGAAC
	HaGRF3-CDS	HanXRQr2_Chr03g0125511	ATGGACTACTTTCATCATCAACATTCTTCTTCC	GGGTAGAGCATTGTACCTTTGATTCAAATGTAG
	HaGRF8c-CDS	HanXRQr2_Chr06g0242221	ATGGGGAATGGGGACACAAACAG	CCTAATGAAGCTAAACTCATGATCACAAGAACTG
	HaGRF2c-CDS	HanXRQr2_Chr09g0395961	ATGGACTTCACATTCAACAACACTTGTGTCT	CAATGAAGTAATACTGGCTAGTGTTGAAAGAAGCA
